# Supplementary material for: Deciphering the Heterogeneous Microenvironment of Head and Neck Squamous Cell Carcinoma Through an Integrated Immune Inflammation Framework
Source: Int J Genomics. 2026 Jun 19;2026:8714244. doi: 10.1155/ijog/8714244 (PMC13282458; doi:10.1155/ijog/8714244)
Supplement: Supplementary file 1 — Supporting Information Additional supporting information can be found online in the Supporting Information section. Table S1: The lists of immune‐related and inflammation‐related genes. [file IJOG-2026-8714244-s001.xlsx]

## Sheet: Sheet1
Immune Related Gene	HALLMARK_INFLAMMATORY_RESPONSE	HALLMARK_TNFA_SIGNALING_VIA_NFKB	HALLMARK_IL6_JAK_STAT3_SIGNALING	HALLMARK_COMPLEMENT	GOBP_INFLAMMATORY_RESPONSE_TO_ANTIGENIC_STIMULUS
CD1A	ABCA1	ABCA1	A2M	ACTN2	MIR302E
CD1B	ABI1	AREG	ACVR1B	ADAM9	RASGRP1
CD1D	ACVR1B	ATF3	ACVRL1	ADRA2B	MIR6869
CD1E	ACVR2A	ATP2B1	BAK1	AKAP10	PLK2
CTSE	ADM	B4GALT1	CBL	ANG	CYSLTR1
MR1	ADORA2B	B4GALT5	CCL7	ANXA5	TREX1
HSPA1L	ADRM1	BCL2A1	CCR1	APOA4	PARK7
IFNA1	AHR	BCL3	CD14	APOBEC3F	CCR7
IFNA2	APLNR	BCL6	CD36	APOBEC3G	IL31RA
IFNA4	AQP9	BHLHE40	CD38	APOC1	MAPK14
IFNA5	ATP2A2	BIRC2	CD44	ATOX1	NLRP6
IFNA6	ATP2B1	BIRC3	CD9	BRPF3	ELANE
IFNA7	ATP2C1	BMP2	CNTFR	C1QA	EXT1
IFNA8	AXL	BTG1	CRLF2	C1QC	FCER1A
IFNA10	BDKRB1	BTG2	CSF1	C1R	FCER1G
IFNA13	BEST1	BTG3	CSF2	C1S	FCGR1A
IFNA14	BST2	CCL2	CSF2RA	C2	FCGR1BP
IFNA16	BTG2	CCL20	CSF2RB	C3	FCGR2A
IFNA17	C3AR1	CCL4	CSF3R	C4BPB	FCGR2B
IFNA21	C5AR1	CCL5	CXCL1	C9	FCGR3A
KIR2DL1	CALCRL	CCND1	CXCL10	CA2	FCGR3B
KIR2DL2	CCL17	CCNL1	CXCL11	CALM1	FGR
KIR2DL3	CCL2	CCRL2	CXCL13	CALM3	KDM6B
KIR2DL4	CCL20	CD44	CXCL3	CASP1	FOSL2
KIR2DS1	CCL22	CD69	CXCL9	CASP10	MKRN2
KIR2DS3	CCL24	CD80	DNTT	CASP3	FUT7
KIR2DS4	CCL5	CD83	EBI3	CASP4	FYN
KIR2DS5	CCL7	CDKN1A	FAS	CASP5	GATA3
KIR3DL1	CCR7	CEBPB	GRB2	CASP7	PLA2G2D
KIR3DL2	CCRL2	CEBPD	HAX1	CASP9	GNAS
KLRC3	CD14	CFLAR	HMOX1	CBLB	GPR17
LTA	CD40	CLCF1	IFNAR1	CCL5	GPX1
MICA	CD48	CSF1	IFNGR1	CD36	HCK
MICB	CD55	CSF2	IFNGR2	CD40LG	HLA-DRB1
NFYC	CD69	CXCL1	IL10RB	CD46	HLA-E
RELB	CD70	CXCL10	IL12RB1	CD55	HMGB1
RFX5	CD82	CXCL11	IL13RA1	CD59	HMGB2
RFXAP	CDKN1A	CXCL2	IL15RA	CDA	IGHE
SLC10A2	CHST2	CXCL3	IL17RA	CDH13	IGHG1
KLRC4	CLEC5A	CXCL6	IL17RB	CDK5R1	RBPJ
RFXANK	CMKLR1	CXCR7	IL18R1	CEBPB	IL2RA
TRPC4AP	CSF1	CYR61	IL1B	CFB	IL5RA
KIR2DL5A	CSF3	DDX58	IL1R1	CFH	IL10
ULBP3	CSF3R	DENND5A	IL1R2	CLU	IL12B
ULBP2	CX3CL1	DNAJB4	IL2RA	COL4A2	KARS1
ULBP1	CXCL10	DRAM1	IL2RG	CP	RAB44
KIR3DL3	CXCL11	DUSP1	IL3RA	CPM	LTA
RAET1E	CXCL6	DUSP2	IL4R	CR1	LYN
RAET1L	CXCL9	DUSP4	IL6	CR2	MIR105-1
RAET1G	CXCR6	DUSP5	IL6ST	CSRP1	MIR19A
PDIA2	CYBB	EDN1	IL7	CTSB	MIR19B1
HAMP	DCBLD2	EFNA1	IL9R	CTSC	ABCC1
PI3	EBI3	EGR1	INHBE	CTSD	NOTCH1
DEFB4A	EDN1	EGR2	IRF1	CTSH	NPY
REG3G	EIF2AK2	EGR3	IRF9	CTSL1	NOTCH2
CXCL9	EMP3	EHD1	ITGA4	CTSL2	NPY5R
CXCL5	EMR1	EIF1	ITGB3	CTSO	FURIN
CXCL11	EREG	ETS2	JUN	CTSS	PLCG1
CXCL6	F3	F2RL1	LEPR	CXCL1	IL20RB
XCL1	FFAR2	F3	LTB	DGKG	TREM2
DEFB103B	FPR1	FJX1	LTBR	DGKH	PRKAR1A
CCL13	FZD5	FOS	MAP3K8	DOCK10	PRKAR1B
CCL1	GABBR1	FOSB	MYD88	DOCK4	PRKAR2A
DEFB1	GCH1	FOSL1	OSMR	DOCK9	PRKAR2B
DEFB103A	GNA15	FOSL2	PDGFC	DPP4	SELENOS
DEFA1	GNAI3	FUT4	PF4	DUSP5	PSMA1
DEFA6	GP1BA	G0S2	PIK3R5	DUSP6	PSMB4
DEFA5	GPC3	GADD45A	PIM1	DYRK2	IL25
LCN1	GPR132	GADD45B	PLA2G2A	EHD1	SPN
COLEC10	GPR183	GCH1	PTPN1	ERAP2	SRC
DCD	HAS2	GEM	PTPN11	F10	SYK
LCN6	HBEGF	GFPT2	PTPN2	F2	BTK
HTN3	HIF1A	GPR183	REG1A	F3	TNF
LCN8	HPN	HBEGF	SOCS1	F5	C3
DEFA1B	HRH1	HES1	SOCS3	F7	YES1
CCR10	ICAM1	ICAM1	STAM2	F8	ZP3
CELA1	ICAM4	ICOSLG	STAT1	FCER1G	RHBDF2
DEFB106A	ICOSLG	ID2	STAT2	FCN1	NPFF
PENK	IFITM1	IER2	STAT3	FDX1	FCGR2C
BPIFC	IFNAR1	IER3	TGFB1	FN1	CD6
MMP12	IFNGR2	IER5	TLR2	FYN	PNMA1
BPIFB6	IL10	IFIH1	TNF	GATA3	CD28
SFTPD	IL10RA	IFIT2	TNFRSF12A	GCA	CD68
LCN9	IL12B	IFNGR2	TNFRSF1A	GMFB	CD81
BPIFB2	IL15	IL12B	TNFRSF1B	GNAI2
PGLYRP1	IL15RA	IL15RA	TNFRSF21	GNAI3
DEFB119	IL18	IL18	TYK2	GNB2
DEFB107A	IL18R1	IL1A		GNB4
DEFB105A	IL18RAP	IL1B		GNG2
DEFB129	IL1A	IL23A		GNGT2
DEFB127	IL1B	IL6		GP1BA
S100A7	IL1R1	IL6ST		GP9
DEFB104A	IL2RB	IL7R		GPD2
DEFB126	IL4R	INHBA		GRB2
DEFB106B	IL6	IRF1		GZMA
DEFB104B	IL7R	IRS2		GZMB
DEFB107B	IL8	JAG1		GZMK
PGLYRP3	INHBA	JUN		HNF4A
DEFB125	IRAK2	JUNB		HPCAL4
DEFB123	IRF1	KDM6B		HSPA1A
DEFB105B	IRF7	KLF10		HSPA5
DEFB132	ITGA5	KLF2		IL6
BPIFB3	ITGB3	KLF4		IRF1
LCN12	ITGB8	KLF6		IRF2
PGLYRP4	KCNA3	KLF9		IRF7
S100A5	KCNJ2	KYNU		ITGAM
DEFB128	KCNMB2	LAMB3		ITIH1
DEFB108B	KIF1B	LDLR		JAK2
HTN1	KLF6	LIF		KCNIP2
LMBR1L	LAMP3	LITAF		KCNIP3
S100A7A	LCK	MAFF		KIF2A
DEFB118	LCP2	MAP2K3		KLK1
TMSB4Y	LDLR	MAP3K8		KLKB1
DEFB131A	LIF	MARCKS		KYNU
DEFB134	LPAR1	MCL1		L3MBTL4
DEFB130A	LTA	MSC		LAMP2
DEFB124	LY6E	MXD1		LAP3
DEFB121	LYN	MYC		LCK
DEFB116	MARCO	NAMPT		LCP2
DEFB115	MEFV	NFAT5		LGALS3
DEFB114	MEP1A	NFE2L2		LGMN
DEFB113	MET	NFIL3		LIPA
DEFB112	MMP14	NFKB1		LRP1
DEFB110	MSR1	NFKB2		LTA4H
TMSB15B	MXD1	NFKBIA		LTF
DEFB133	MYC	NFKBIE		LYN
S100Z	NAMPT	NINJ1		MAFF
TMSB4XP8	NDP	NR4A1		ME1
S100A14	NFKB1	NR4A2		MMP12
LCN10	NFKBIA	NR4A3		MMP13
DEFB136	NLRP3	OLR1		MMP14
DEFB135	NMI	PANX1		MMP15
DEFB117	NMUR1	PDE4B		MMP8
S100A7L2	NOD2	PDLIM5		MT3
MBL3P	NPFFR2	PER1		NOTCH4
DEFB4B	OLR1	PFKFB3		OLR1
BPIFB4	OPRK1	PHLDA1		PCLO
DEFB131B	OSM	PHLDA2		PCSK9
DEFA1A3	OSMR	PLAU		PDGFB
LCN1P1	P2RX4	PLAUR		PDP1
S100G	P2RX7	PLEK		PFN1
DEFA7P	P2RY2	PLK2		PGCP
DEFB130B	PCDH7	PMEPA1		PHEX
DEFB108F	PDE4B	PNRC1		PIK3CA
DEFB131C	PDPN	PPAP2B		PIK3CG
TCHHL1	PIK3R5	PPP1R15A		PIK3R5
WFIKKN1	PLAUR	PTGER4		PIM1
UMODL1	PROK2	PTGS2		PLA2G4A
PF4V1	PSEN1	PTPRE		PLA2G7
ANOS1	PTAFR	PTX3		PLAT
SPAG11B	PTGER2	RCAN1		PLAUR
FABP6	PTGER4	REL		PLEK
NOD2	PTGIR	RELA		PLG
SFTPA1	PTPRE	RELB		PLSCR1
PAEP	PVR	RHOB		PPP2CB
MUC5AC	RAF1	RIPK2		PPP4C
OBP2A	RASGRP1	RNF19B		PRCP
IFNL1	RELA	SAT1		PRDM4
SFTPA2	RGS1	SDC4		PREP
IFNB1	RGS16	SERPINB2		PRKCD
FABP7	RHOG	SERPINB8		PRSS3
FABP2	RIPK2	SERPINE1		PRSS36
R3HDML	RNF144B	SGK1		PSEN1
BPIFA3	ROS1	SIK1		PSMB9
BPIFB1	RTP4	SLC16A6		RABIF
CRABP1	SCARF1	SLC2A3		RAF1
DUOX1	SCN1B	SLC2A6		RASGRP1
OBP2B	SELE	SMAD3		RCE1
RBP2	SELL	SNN		RHOG
LCN15	SELS	SOCS3		RNF4
CETP	SEMA4D	SOD2		S100A12
FABP12	SERPINE1	SPHK1		S100A13
FABP9	SGMS2	SPSB1		S100A9
BPIFA1	SLAMF1	SQSTM1		SCG3
LCNL1	SLC11A2	STAT5A		SEPX1
SPAG11A	SLC1A2	TANK		SERPINA1
NOX1	SLC28A2	TAP1		SERPINB2
PMP2	SLC31A1	TGIF1		SERPINC1
AEN	SLC31A2	TIPARP		SERPINE1
BPIFA2	SLC4A4	TLR2		SERPING1
NOX5	SLC7A1	TNC		SH2B3
NOX3	SLC7A2	TNF		SIRT6
IDO1	SPHK1	TNFAIP2		SPOCK2
IFNL2	SRI	TNFAIP3		SRC
SEMG1	STAB1	TNFAIP6		STX4
IL15	TACR1	TNFAIP8		TFPI2
PLAAT4	TACR3	TNFRSF9		TIMP1
CHIT1	TAPBP	TNFSF9		TIMP2
PGC	TIMP1	TNIP1		TMPRSS6
IKBKE	TLR1	TNIP2		TNFAIP3
DHX58	TLR2	TRAF1		USP14
MUC4	TLR3	TRIB1		USP15
IL27	TNFAIP6	TRIP10		USP16
LEP	TNFRSF1B	TSC22D1		USP8
CST4	TNFRSF9	TUBB2A		VCPIP1
IRF5	TNFSF10	VEGFA		WAS
CCR6	TNFSF15	YRDC		XPNPEP1
IL12B	TNFSF9	ZBTB10		ZEB1
NOD1	TPBG	ZC3H12A		ZFPM2
PLA2G2A	VIP	ZFP36		ZFYVE20
NEWENTRY
NOS2
TRAF3
F2RL1
EPPIN
ROBO3
ECD
DMBT1
SKIV2L
SEMG2
TNFRSF10A
TNFRSF10B
EED
LALBA
SPINK5
TNFSF11
KLRK1
KCNH2
CLDN4
CCL28
RN7SL1
IL17A
LTB4R
APOBEC3A
TRIM27
IFNAR2
IFN1@
HTR1A
CD40LG
RNASE7
IFNLR1
BACH2
PIK3CG
PDYN
PCSK2
PCSK1
IL22
GFAP
ALB
AGER
TNFSF4
NOS1
ACTA1
CXCR1
CCL15
CCL16
CCL19
CCL18
CCL17
CCL26
CCL22
CCR3
CCL4L1
ACKR2
CCL27
CCR8
ACKR4
CCL21
CCL7
CCL11
CCL23
CCL25
CCL3L3
CCL24
CCR4
TAFA5
TAFA3
TAFA4
TAFA1
TAFA2
CCL15-CCL14
IL4
IL13
IL2
PTGDR
TXK
VAV3
PPP3CB
PPP3CC
PPP3R2
CHP2
NFATC3
NFATC4
CR2
PIK3R2
PIK3CA
CD22
IGH
IGHD1-1
IGHD1-14
IGHD1-20
IGHD1-26
IGHD1-7
IGHD2-15
IGHD2-2
IGHD2-21
IGHD2-8
IGHD3-10
IGHD3-16
IGHD3-22
IGHD3-3
IGHD3-9
IGHD4-11
IGHD4-17
IGHD4-23
IGHD4-4
IGHD5-12
IGHD5-18
IGHD5-24
IGHD5-5
IGHD6-13
IGHD6-19
IGHD6-25
IGHD6-6
IGHD7-27
IGHE
IGHJ1
IGHJ2
IGHJ3
IGHJ4
IGHJ5
IGHJ6
IGHV1-24
IGHV1-45
IGHV1-58
IGHV1-38-4
IGHV1-69-2
IGHV2-26
IGHV2-5
IGHV2-70
IGHV3-11
IGHV3-13
IGHV3-15
IGHV3-16
IGHV3-20
IGHV3-21
IGHV3-30
IGHV3-30-3
IGHV3-30-5
IGHV3-33
IGHV3-35
IGHV3-38
IGHV3-48
IGHV3-49
IGHV3-53
IGHV3-64
IGHV3-66
IGHV3-74
IGHV3-9
IGHV3-38-3
IGHV3-69-1
IGHV4-28
IGHV4-30-1
IGHV4-30-2
IGHV4-30-4
IGHV4-31
IGHV4-39
IGHV4-4
IGHV4-59
IGHV4-61
IGHV4-38-2
IGHV5-10-1
IGHV6-1
IGHV7-4-1
IGHV7-81
IGK
IGKDEL
IGKJ
IGKJ1
IGKJ2
IGKJ3
IGKJ4
IGKJ5
IGKV@
IGKV1-12
IGKV1-13
IGKV1-37
IGKV1-39
IGKV1-8
IGKV1-9
IGKV1D-12
IGKV1D-13
IGKV1D-16
IGKV1D-17
IGKV1D-33
IGKV1D-37
IGKV1D-42
IGKV1D-43
IGKV1D-8
IGKV2-28
IGKV2-30
IGKV2-40
IGKV2D-24
IGKV2D-28
IGKV2D-30
IGKV2D-40
IGKV3-11
IGKV3D-15
IGKV3D-20
IGKV3D-7
IGKV5-2
IGKV6-21
IGKV6D-41
IGL
IGLC1
IGLC6
IGLJ
IGLJ1
IGLJ2
IGLJ3
IGLJ4
IGLJ5
IGLJ6
IGLJ7
IGLV@
IGLV1-36
IGLV1-40
IGLV1-44
IGLV1-50
IGLV10-54
IGLV11-55
IGLV2-11
IGLV2-18
IGLV2-23
IGLV2-33
IGLV2-8
IGLV3-10
IGLV3-12
IGLV3-16
IGLV3-21
IGLV3-22
IGLV3-27
IGLV3-32
IGLV4-3
IGLV4-60
IGLV4-69
IGLV5-37
IGLV5-39
IGLV5-45
IGLV5-48
IGLV5-52
IGLV7-43
IGLV8-61
CCL3P1
CXCL17
CCN1
EDN2
EDN3
FGF10
LECT2
PPBPP1
SAA2
SEMA3C
SEMA3D
SEMA3G
SEMA4F
SEMA5B
SEMA6C
SEMA6D
SLIT1
CCR9
CX3CR1
CXCR5
CYSLTR2
FPR2
GPR17
GPR32
GPR33
PTGDR2
CXCR2
LTB4R2
PLXNA3
PLXNA4
PLXNB3
RXFP3
XCR1
ADM2
AGRP
AMELX
AMH
ANGPTL5
ANGPTL7
ARTN
AVP
BMP10
BMP15
BMP3
BMP6
BMP8A
BTC
CALCA
CALCB
CER1
CGA
CGB3
CGB1
CGB2
CGB5
CGB7
CGB8
CHGA
CLCF1
CMTM1
CMTM2
CMTM4
CMTM5
CNTF
CORT
CRH
CSF2
CSF3
CSH1
CSH2
CSHL1
CSPG5
CTF1
CCN2
EBI3
EGF
EPGN
EPO
FAM3B
FAM3D
FGF1
FGF11
FGF12
FGF13
FGF14
FGF16
FGF17
FGF18
FGF19
FGF20
FGF21
FGF22
FGF23
FGF3
FGF4
FGF5
FGF6
FGF8
FGF9
VEGFD
FIGNL2
FSHB
GALP
GAST
GCG
GDF1
GDF10
GDF2
GDF3
GDF5
GDF6
GDF7
GDF9
GDNF
GH1
GH2
GHRH
GHRL
GIP
GKN1
GNRH1
GNRH2
GPHA2
GPHB5
GRP
GUCA2A
IAPP
IFNE
IFNK
IFNW1
IL12A
IL17B
IL17C
IL17D
IL17F
IL19
IL1F10
IL36RN
IL36A
IL37
IL36B
IL36G
IL20
IL21
IL23A
IL24
IL25
IL26
IFNL3
IL3
IL31
IL33
IL34
IL5
IL7
IL9
INHA
INS
INS-IGF2
INSL3
INSL4
INSL5
FGF7P6
FGF7P3
KL
LACRT
LEFTY1
LEFTY2
LHB
MLN
MSTN
NDP
NGF
NODAL
CCN3
NPFF
NPPA
NPPB
NPPC
NPY
NRG1
NRG2
NRG3
NRG4
NRTN
NTF3
NTF4
NTS
OSGIN1
OSTN
OXT
ENDOU
PMCH
POMC
PPBPP2
PPY
PRLH
PROK1
PSPN
PTH
PTH2
PTHLH
PYY
QRFP
REG1A
RETNLB
RLN1
RLN2
RLN3
SCGB3A1
SCT
SLURP1
SST
TDGF1
TDGF1P3
TG
TGFA
THPO
TNFSF15
TNFSF18
TNFSF8
TRH
TSHB
TSLP
UCN
UCN2
UCN3
UTS2B
VGF
VIP
ACVR1C
ACVR2A
ACVR2B
ADCYAP1R1
ADRB1
ADRB2
AGTR1
AGTR2
AMHR2
ANGPT4
ANGPTL1
AVPR1A
AVPR1B
AVPR2
BMPR1A
BMPR1B
CALCR
CNTFR
CRHR1
CRHR2
CRLF2
CSF2RB
CSF3R
EPOR
ESR1
ESR2
ESRRG
FGFR4
FLT3
FSHR
GALR2
GALR3
GHRHR
GHSR
GIPR
GLP1R
GLP2R
GNRHR
GPER1
HNF4G
HTR3A
HTR3B
HTR3C
HTR3D
HTR3E
IL12RB2
IL13RA2
IL15RA
IL17RB
IL17RC
IL17RD
IL17RE
IL18RAP
IL1R2
IL1RL1
IL1RL2
IL20RA
IL20RB
IL22RA1
IL22RA2
IL23R
IL31RA
IL4R
IL5RA
IL9R
LGR5
LGR6
LHCGR
MC1R
MC2R
MC3R
MC4R
MCHR1
MCHR2
MLNR
MPL
MTNR1A
MTNR1B
NMBR
NPR3
NR0B1
NR0B2
NR1D1
NR1D2
NR1H2
NR1H4
NR1I2
NR1I3
NR2C1
NR2E1
NR3C2
NR5A1
NR5A2
NR6A1
OPRD1
OPRK1
OPRL1
OPRM1
OXTR
PGR
PPARA
PRLHR
PRLR
PTGER1
PTGER2
PTGER3
PTGFR
PTH2R
RARA
RARB
RORB
RORC
RXFP1
RXFP2
RXRB
RXRG
S1PR2
SCTR
SSTR1
SSTR5
ST2
TACR1
THRA
THRB
TNFRSF10C
TNFRSF21
TNFRSF6B
TNFRSF8
TRHR
TSHR
VIPR1
VIPR2
NCR2
FCGR3B
NCR1
NCR3
SHC4
SHC3
SOS2
CD244
PRKCG
SH2D1B
TEC
PAK3
PAK6
PAK5
MAP3K14
CBLC
TRAJ1
TRAJ2
TRAJ3
TRAJ4
TRAJ5
TRAJ6
TRAJ7
TRAJ8
TRAJ9
TRAJ10
TRAJ11
TRAJ12
TRAJ13
TRAJ14
TRAJ15
TRAJ16
TRAJ17
TRAJ18
TRAJ19
TRAJ20
TRAJ21
TRAJ22
TRAJ23
TRAJ24
TRAJ25
TRAJ26
TRAJ27
TRAJ28
TRAJ29
TRAJ30
TRAJ31
TRAJ32
TRAJ33
TRAJ34
TRAJ35
TRAJ36
TRAJ37
TRAJ38
TRAJ39
TRAJ40
TRAJ41
TRAJ42
TRAJ43
TRAJ44
TRAJ45
TRAJ46
TRAJ47
TRAJ48
TRAJ49
TRAJ50
TRAJ52
TRAJ53
TRAJ54
TRAJ56
TRAJ57
TRAJ58
TRAJ59
TRAJ61
TRAV1-1
TRAV1-2
TRAV2
TRAV3
TRAV4
TRAV5
TRAV7
TRAV8-1
TRAV8-2
TRAV8-3
TRAV8-4
TRAV8-6
TRAV8-7
TRAV9-1
TRAV9-2
TRAV10
TRAV12-1
TRAV12-2
TRAV12-3
TRAV13-1
TRAV13-2
TRAV14DV4
TRAV16
TRAV17
TRAV18
TRAV19
TRAV20
TRAV21
TRAV22
TRAV23DV6
TRAV24
TRAV25
TRAV26-1
TRAV26-2
TRAV27
TRAV29DV5
TRAV30
TRAV34
TRAV35
TRAV36DV7
TRAV38-1
TRAV38-2DV8
TRAV39
TRAV40
TRAV41
TRBD1
TRBD2
TRBJ1-1
TRBJ1-2
TRBJ1-3
TRBJ1-4
TRBJ1-5
TRBJ1-6
TRBJ2-1
TRBJ2-2
TRBJ2-3
TRBJ2-4
TRBJ2-5
TRBJ2-6
TRBJ2-7
TRBV2
TRBV3-1
TRBV4-1
TRBV4-2
TRBV4-3
TRBV5-1
TRBV5-4
TRBV5-5
TRBV5-6
TRBV5-7
TRBV5-8
TRBV6-1
TRBV6-2
TRBV6-3
TRBV6-4
TRBV6-5
TRBV6-6
TRBV6-7
TRBV6-8
TRBV6-9
TRBV7-2
TRBV7-3
TRBV7-4
TRBV7-6
TRBV7-7
TRBV7-8
TRBV7-9
TRBV9
TRBV10-1
TRBV10-2
TRBV10-3
TRBV11-1
TRBV11-2
TRBV11-3
TRBV12-3
TRBV12-4
TRBV12-5
TRBV13
TRBV14
TRBV15
TRBV16
TRBV17
TRBV18
TRBV19
TRBV20-1
TRBV24-1
TRBV25-1
TRBV27
TRBV28
TRBV29-1
TRBV30
TRDD1
TRDD2
TRDD3
TRDJ1
TRDJ2
TRDJ3
TRDJ4
TRDV1
TRDV2
TRDV3
TRGV9
TRGV8
TRGV5
TRGV4
TRGV3
TRGV2
TRGJP2
TRGJP1
TRGJP
TRGJ2
TRGJ1
TRGC1
TRAV6
